# Supplementary material for: A Bordetella pertussis MgtC homolog plays a role in the intracellular survival
Source: PLoS One. 2018 Aug 30;13(8):e0203204. doi: 10.1371/journal.pone.0203204 (PMC6117051; doi:10.1371/journal.pone.0203204)
Supplement: S1 Table — The parent proteins, the peptide sequences, the mass/charge ratios of the precursor and product ions, and the collision energies applied are listed. (XLSX) [file pone.0203204.s007.xlsx]

## Sheet: Hoja1
S1 Table Transition list for final data acquisition by SRM. All precursor ions were charged 2+.
Protein	Peptide	Precursor m/z	Product m/z	Collision energy [eV]
BP0414	LGNEGEIR	444232698	774374057	16.2
BP0414	LGNEGEIR	444232698	717352593	16.2
BP0414	LGNEGEIR	444232698	603309666	16.2
BP0414	LGNEGEIR	444232698	474267073	16.2
MaeB	AIAELAQAEQNDEVAR	864431572	1159533805	28.8
MaeB	AIAELAQAEQNDEVAR	864431572	1031475228	28.8
MaeB	AIAELAQAEQNDEVAR	864431572	960438114	28.8
MaeB	AIAELAQAEQNDEVAR	864431572	831395521	28.8
MaeB	AIAELAQAEQNDEVAR	864431572	703336943	28.8
MaeB	AIAELAQAEQNDEVAR	864431572	589294016	28.8
MaeB	FNDTWNGYYQLR	788862597	1099531955	26.6
MaeB	FNDTWNGYYQLR	788862597	913452642	26.6
MaeB	FNDTWNGYYQLR	788862597	799409714	26.6
MaeB	YVEEVIGR	482758549	801446494	17.4
MaeB	YVEEVIGR	482758549	70237808	17.4
MaeB	YVEEVIGR	482758549	573335487	17.4
MaeB	YVEEVIGR	482758549	444292893	17.4
MaeB	YVEEVIGR	482758549	34522448	17.4
MaeB	LQAYPDSTLK	568303321	1022515302	20
MaeB	LQAYPDSTLK	568303321	894456724	20
MaeB	LQAYPDSTLK	568303321	82341961	20
MaeB	LQAYPDSTLK	568303321	660356282	20
MaeB	LQAYPDSTLK	568303321	563303518	20
MaeB	LQAYPDSTLK	568303321	448276575	20
GdhA	LSNSAASVFTGK	591311677	981499986	20.6
GdhA	LSNSAASVFTGK	591311677	78042503	20.6
GdhA	LSNSAASVFTGK	591311677	709387916	20.6
GdhA	LSNSAASVFTGK	591311677	638350802	20.6
GdhA	LDTYASQFGLR	635824952	1157558563	22
GdhA	LDTYASQFGLR	635824952	104253162	22
GdhA	LDTYASQFGLR	635824952	941483942	22
GdhA	LDTYASQFGLR	635824952	778420613	22
GdhA	LDTYASQFGLR	635824952	707383499	22
GdhA	LDTYASQFGLR	635824952	620351471	22
