# Supplementary material for: A Bordetella pertussis MgtC homolog plays a role in the intracellular survival
Source: PLoS One. 2018 Aug 30;13(8):e0203204. doi: 10.1371/journal.pone.0203204 (PMC6117051; doi:10.1371/journal.pone.0203204)
Supplement: S1 Data — (XLSX) [file pone.0203204.s008.xlsx]

## Sheet: Figure 2
S1 Data. Raw data of Figure 2
Raw data experiment 1						Raw data experiment 2						Raw data experiment 3
3h						3h						3h
		log(CFU/ml)	Mean	SD				log(CFU/ml)	Mean	SD				log(CFU/ml)	Mean	SD
wt 1	4800000	6.68124	6.54256	0.13348		wt 1	8400000	6.92428	6.95328	0.0410065		wt 1	19000000	7.27875	7.20772	0.0847244
wt 2	2600000	6.41497				wt 2	9600000	6.98227				wt 2	17000000	7.23045
wt 3	3400000	6.53148				wt 3	8700000	6.93952				wt 3	13000000	7.11394
ΔmgtC 1	4500000	6.65321	6.59643	0.0505548		ΔmgtC 1	10500000	7.02119	7.00621	0.0211872		ΔmgtC 1	8000000	6.90309	7.08184	0.202029
ΔmgtC 2	3800000	6.57978				ΔmgtC 2	9800000	6.99123				ΔmgtC 2	11000000	7.04139
ΔmgtC 3	3600000	6.5563				ΔmgtC 3	11000000	7.04139				ΔmgtC 3	20000000	7.30103
pBBR MgtC 1	4200000	6.62325	6.4742	0.193683		pBBR MgtC 1	9600000	6.98227	7.03073	0.0685257		pBBR MgtC 1	18000000	7.25527	7.18177	0.0708354
pBBR MgtC 2	3500000	6.54407				pBBR MgtC 2	12000000	7.07918				pBBR MgtC 2	13000000	7.11394
pBBR MgtC 3	1800000	6.25527				pBBR MgtC 3	11000000	7.04139				pBBR MgtC 3	15000000	7.17609
pBBR 1	1800000	6.25527	6.45416	0.178928		pBBR 1	12000000	7.07918	6.99114	0.124515		pBBR 1	12000000	7.07918	7.16247	0.0721334
pBBR 2	3200000	6.50515				pBBR 2	8000000	6.90309				pBBR 2	16000000	7.20412
pBBR 3	4000000	6.60206				pBBR 3	11000000	7.04139				pBBR 3	16000000	7.20412
24h						24h						24h
		log(CFU/ml)						log(CFU/ml)						log(CFU/ml)
wt 1	660000	5.81954	5.8659	0.04252		wt 1	1000000	6	5.98965	0.0112215		wt 1	5600000	6.74819	6.75075	0.00443799
wt 2	800000	5.90309				wt 2	950000	5.97772				wt 2	5700000	6.75587
wt 3	750000	5.87506				wt 3	980000	5.99123				wt 3	5600000	6.74819
ΔmgtC 1	210000	5.32222	5.3404	0.050948		ΔmgtC 1	240000	5.38021	5.36679	0.0396043		ΔmgtC 1	2900000	6.4624	6.47205	0.0167222
ΔmgtC 2	250000	5.39794				ΔmgtC 2	210000	5.32222				ΔmgtC 2	3100000	6.49136
ΔmgtC 3	200000	5.30103				ΔmgtC 3	250000	5.39794				ΔmgtC 3	2900000	6.4624
pBBR MgtC 1	620000	5.79239	5.77377	0.0510684		pBBR MgtC 1	850000	5.92942	5.89295	0.0360508		pBBR MgtC 1	5800000	6.76343	6.75322	0.0117593
pBBR MgtC 2	520000	5.716				pBBR MgtC 2	720000	5.85733				pBBR MgtC 2	5700000	6.75587
pBBR MgtC 3	650000	5.81291				pBBR MgtC 3	780000	5.89209				pBBR MgtC 3	5500000	6.74036
pBBR 1	180000	5.25527	5.29284	0.0342165		pBBR 1	180000	5.25527	5.32514	0.0713787		pBBR 1	2500000	6.39794	6.41226	0.059015
pBBR 2	200000	5.30103				pBBR 2	210000	5.32222				pBBR 2	3000000	6.47712
pBBR 3	210000	5.32222				pBBR 3	250000	5.39794				pBBR 3	2300000	6.36173
48h						48h						48h
		log(CFU/ml)						log(CFU/ml)						log(CFU/ml)
wt 1	44000	4.64345	4.56422	0.0713204		wt 1	97000	4.98677	4.94999	0.0364827		wt 1	700000	5.8451	5.77041	0.102762
wt 2	32000	4.50515				wt 2	82000	4.91381				wt 2	650000	5.81291
wt 3	35000	4.54407				wt 3	89000	4.94939				wt 3	450000	5.65321
ΔmgtC 1	12000	4.07918	4.14947	0.0932653		ΔmgtC 1	29000	4.4624	4.53251	0.0651073		ΔmgtC 1	300000	5.47712	5.47221	0.00850048
ΔmgtC 2	18000	4.25527				ΔmgtC 2	39000	4.59106				ΔmgtC 2	290000	5.4624
ΔmgtC 3	13000	4.11394				ΔmgtC 3	35000	4.54407				ΔmgtC 3	300000	5.47712
pBBR MgtC 1	22000	4.34242	4.39584	0.0523992		pBBR MgtC 1	82000	4.91381	4.88207	0.0288855		pBBR MgtC 1	900000	5.95424	5.86915	0.0881942
pBBR MgtC 2	28000	4.44716				pBBR MgtC 2	72000	4.85733				pBBR MgtC 2	600000	5.77815
pBBR MgtC 3	25000	4.39794				pBBR MgtC 3	75000	4.87506				pBBR MgtC 3	750000	5.87506
pBBR 1	12000	4.07918	4.14053	0.140271		pBBR 1	42000	4.62325	4.56094	0.0662432		pBBR 1	240000	5.38021	5.40047	0.0216282
pBBR 2	11000	4.04139				pBBR 2	31000	4.49136				pBBR 2	265000	5.42325
pBBR 3	20000	4.30103				pBBR 3	37000	4.5682				pBBR 3	250000	5.39794
